# Supplementary material for: Crucial Role of Ni Point Defects and Sb Doping for Tailoring the Thermoelectric Properties of ZrNiSn Half-Heusler Alloy: An Ab Initio Study
Source: Materials (Basel). 2024 Feb 25;17(5):1061. doi: 10.3390/ma17051061 (PMC10935130; doi:10.3390/ma17051061)
Supplement: Supplementary file 1 [file materials-17-01061-s001.zip]

Archive with 1 entries (1 files):
- materials-2813992-supplementary.pdf
